# Supplementary material for: The Non-High-Density Lipoprotein Cholesterol (Non-HDL-C) to HDL-C Ratio (NHHR) and Its Association with Chronic Kidney Disease in Chinese Adults with Type 2 Diabetes: A Preliminary Study
Source: Nutrients. 2025 Mar 24;17(7):1125. doi: 10.3390/nu17071125 (PMC11990853; doi:10.3390/nu17071125)
Supplement: Supplementary file 1 [file nutrients-17-01125-s001.zip]

Archive with 1 entries (1 files):
- nutrients-3535027-supplementary.pdf
